# Supplementary material for: The Characteristics and Laboratory Findings of SARS-CoV-2 Infected Patients during the First Three COVID-19 Waves in Portugal—A Retrospective Single-Center Study
Source: Medicina (Kaunas). 2023 Dec 28;60(1):59. doi: 10.3390/medicina60010059 (PMC10817678; doi:10.3390/medicina60010059)
Supplement: Supplementary file 1 [file medicina-60-00059-s001.zip]

Archive with 1 entries (1 files):
- medicina-2763413-supplementary.pdf
